# Supplementary material for: Genetic Markers of Helicobacter pylori Resistance to Clarithromycin and Levofloxacin in Moscow, Russia
Source: Curr Issues Mol Biol. 2024 Jun 29;46(7):6665–74. doi: 10.3390/cimb46070397 (PMC11276122; doi:10.3390/cimb46070397)
Supplement: Supplementary file 1 [file cimb-46-00397-s001.zip]

Archive with 1 entries (1 files):
- cimb-2983328-supplementary.pdf
